# Supplementary material for: The Effects of Food on Cannabidiol Bioaccessibility
Source: Molecules. 2021 Jun 11;26(12):3573. doi: 10.3390/molecules26123573 (PMC8230802; doi:10.3390/molecules26123573)
Supplement: Supplementary file 1 [file molecules-26-03573-s001.zip]

Archive with 1 entries (1 files):
- molecules-1233163-supplementary.pdf
